# Supplementary material for: JMJD-5/KDM8 regulates H3K36me2 and is required for late steps of homologous recombination and genome integrity
Source: PLoS Genet. 2017 Feb 16;13(2):e1006632. doi: 10.1371/journal.pgen.1006632 (PMC5336306; doi:10.1371/journal.pgen.1006632)
Supplement: S1 Appendix — List of genes differentially expressed in jmjd-(tm3735), compared to wild type. RNA from young adult hermaphrodites cultured at the indicated temperatures and generations was extracted and processed as described in Material and Methods. Differentially expressed (DE) genes were defined as having p-values corrected for multiple testing (Bonferroni) less than 0.1. DE_G0 (Differentially expressed genes at 20°C), DE_G1 (Differentially expressed genes after 1 generation at 25°C) and DE_G6 (Differentially expressed genes after 6 generations at 25°C). (XLS) [file pgen.1006632.s008.xls]

## Sheet: DE_G0
ce10_chr	ce10_start	ce10_end	ce10_refseq	ce10_strand	ce10_symbol	wormbase_gene_seq_name	baseMean	log2FoldChange	pvalue	padj.bonferroni
chrIV	7634901	7635638	NM_068841	+	arf-1.1	F45E4.1	135.689	3.28061	1.76221e-25	3.63384e-21
chrIII	11719799	11723413	NM_067117	+	Y41C4A.11	Y41C4A.11	707.506	3.13423	3.70337e-17	7.63672e-13
chrIV	11417558	11421774	NM_069757	-	F22B3.7	F22B3.7	10.605	1.96813	1.21349e-07	0.00250233
chrI	10016767	10017918	NM_060245	+	fog-3	C03C11.2	109.187	1.93639	4.19278e-08	0.000864593
chrI	11681023	11682355	NM_060574	-	scrm-4	F11A6.2	212.264	1.89423	2.41914e-09	4.98851e-05
chrV	18895287	18900497	NM_075285	-	nhr-243	Y80D3A.4	100.13	1.68023	2.29807e-06	0.0473885
chrV	10021602	10023069	NM_001269243	+	lea-1	K08H10.1	2901.28	1.53895	1.58462e-13	3.26764e-09
chrV	15039339	15047774	NM_074302	-	sdc-3	C25D7.3	800.629	1.42668	4.54958e-07	0.00938168
chrV	17640701	17650496	NM_075064	-	fbxa-192	F57G4.8	71.7034	-1.9595	1.2625e-07	0.0026034

## Sheet: DE_G1
ce10_chr	ce10_start	ce10_end	ce10_refseq	ce10_strand	ce10_symbol	wormbase_gene_seq_name	baseMean	log2FoldChange	pvalue	padj.bonferroni
chrV	15039339	15047774	NM_074302	-	sdc-3	C25D7.3	800.629	1.61886	1.38001e-09	2.84572e-05
chrV	17640701	17650496	NM_075064	-	fbxa-192	F57G4.8	71.7034	-2.16222	2.55719e-09	5.27318e-05
chrX	10871280	10875960	NM_001047823	-	pgp-6	T21E8.1	252.753	-2.41639	5.64844e-12	1.16477e-07
chrIV	5685325	5688244	NM_068446	+	C55C3.3	C55C3.3	193.709	-2.76441	2.12944e-19	4.39111e-15

## Sheet: DE_G6
ce10_chr	ce10_start	ce10_end	ce10_refseq	ce10_strand	ce10_symbol	wormbase_gene_seq_name	baseMean	log2FoldChange	pvalue	padj.bonferroni
chrX	15175036	15176393	NM_078121	-	col-41	T10B10.1	54.1179	2.45748	2.80998e-11	5.79445e-07
chrIII	9597274	9598194	NM_066721	+	C48B4.12	C48B4.12	36.016	2.453	3.99447e-10	8.23699e-06
chrII	4617215	4618087	NM_062413	-	clec-137	F35D11.8	19.5718	2.44485	1.95003e-10	4.02115e-06
chrV	16418412	16419801	NM_001028681	-	F26D2.16	F26D2.16	25.7967	2.34833	2.61003e-09	5.38214e-05
chrII	3127043	3127793	NM_062053	+	ins-31	T10D4.4	31.5915	2.33423	4.23396e-09	8.73085e-05
chrIV	8210939	8211814	NM_068977	-	C07G1.7	C07G1.7	26.8191	2.26451	9.16343e-09	0.000188959
chrII	2824418	2824916	NM_061974	+	K12H6.9	K12H6.9	22.9772	2.23753	1.07736e-08	0.000222163
chrIV	11100679	11101457	NM_069671	-	M7.9	M7.9	27.4516	2.18831	4.38713e-08	0.000904671
chrV	20667202	20678129	NM_001270016	+	mlt-11	W01F3.3	135.946	2.14806	4.41553e-10	9.10527e-06
chrV	7452926	7454299	NM_072515	-	try-8	F25E5.10	36.1501	2.11006	2.59023e-07	0.00534131
chrX	8595696	8597695	NM_001270136	-	F18E9.7	F18E9.7	17.5598	2.06613	2.1992e-07	0.00453496
chrIV	17345560	17346643	NM_070689	-	clec-197	C49C3.12	21.2737	2.04423	2.20907e-07	0.00455532
chrII	4866537	4867418	NM_062477	-	col-17	F11G11.10	231.401	2.0414	6.13464e-10	1.26502e-05
chrX	3360757	3362332	NM_076179	-	dhs-26	ZK816.5	93.7482	1.99951	3.58054e-07	0.00738344
chrII	13122967	13124719	NM_064387	+	bath-45	F29C12.5	33.7852	1.9694	2.29061e-06	0.0472348
chrIII	11007359	11007503	NM_067013	-	fipr-17	Y48A6B.4	16.5258	1.9663	1.35639e-06	0.0279702
chrII	5099428	5099740	NM_062541	-	C04G6.6	C04G6.6	80.8358	1.94014	8.87196e-08	0.00182949
chrX	11057441	11059478	NM_077448	+	lpr-3	W04G3.8	85.167	1.93987	7.26924e-07	0.0149899
chrII	2823761	2824185	NM_061973	-	K12H6.4	K12H6.4	23.809	1.90185	2.60511e-06	0.0537199
chrIII	12853993	12855497	NM_067270	-	Y37D8A.5	Y37D8A.5	188.85	1.89808	4.38908e-07	0.00905072
chrIII	5487602	5498839	NM_065771	+	R02F2.2	R02F2.2	80.8591	1.84775	1.20061e-06	0.0247579
chrV	17207326	17208091	NM_001029107	-	Y68A4A.13	Y68A4A.13	115.387	1.84639	5.3351e-07	0.0110015
chrI	3010691	3011609	NM_058687	+	col-48	Y54E10BL.2	145.89	1.8447	8.29672e-07	0.0171087
chrIV	8396634	8397851	NM_069026	+	D2096.1	D2096.1	561.427	1.65759	2.14542e-07	0.00442407
chrII	10708954	10711988	NM_063910	+	bli-1	C09G5.6	184.787	1.61832	4.47334e-06	0.0922447
chrV	13411096	13411524	NM_073923	+	F53F1.4	F53F1.4	1219.01	1.34713	4.06354e-08	0.000837943
chrI	2620660	2621736	NM_058610	+	Y23H5A.3	Y23H5A.3	1010.48	-1.19193	3.75964e-06	0.0775276
chrX	13927400	13929545	NM_077918	-	meg-1	K02B9.1	1686.69	-1.33775	8.23674e-07	0.016985
chrII	7038429	7041056	NM_063039	+	cin-4	ZK1127.7	393.329	-1.48637	1.09722e-07	0.00226257
chrX	8325176	8326396	NM_077008	-	R09F10.8	R09F10.8	666.735	-1.49647	1.19079e-08	0.000245552
chrI	2621958	2623118	NM_058611	+	Y23H5A.2	Y23H5A.2	102.226	-1.81574	3.31835e-06	0.0684278
chrX	14248124	14249520	NM_077975	+	K04C1.5	K04C1.5	453.533	-1.83165	9.72167e-11	2.00471e-06
chrI	9989121	9989505	NM_060241	+	his-68	T23D8.6	130.83	-1.85727	1.07658e-07	0.00222002
chrIV	5685325	5688244	NM_068446	+	C55C3.3	C55C3.3	193.709	-2.2941	5.29648e-12	1.09219e-07
